# Supplementary material for: Antioxidant Interactions between Citrus Fruit Carotenoids and Ascorbic Acid in New Models of Animal Cell Membranes
Source: Antioxidants (Basel). 2023 Sep 7;12(9):1733. doi: 10.3390/antiox12091733 (PMC10525925; doi:10.3390/antiox12091733)
Supplement: Supplementary file 1 [file antioxidants-12-01733-s001.zip]

Archive with 1 entries (1 files):
- antioxidants-2516159-SI.pdf
